# Supplementary material for: 3D printing of bioreactors in tissue engineering: A generalised approach
Source: PLoS One. 2020 Nov 30;15(11):e0242615. doi: 10.1371/journal.pone.0242615 (PMC7703892; doi:10.1371/journal.pone.0242615)
Supplement: S1 File — IJM-files of Fiji macros ready to use in Fiji. (ZIP) [file pone.0242615.s002.zip]

Archive with 2 entries (2 files):
- MACRO channels.ijm
- MACRO xyz.ijm
