# Supplementary material for: 3D printing of bioreactors in tissue engineering: A generalised approach
Source: PLoS One. 2020 Nov 30;15(11):e0242615. doi: 10.1371/journal.pone.0242615 (PMC7703892; doi:10.1371/journal.pone.0242615)
Supplement: S1 File — IJM-files of Fiji macros ready to use in Fiji. (ZIP) [file pone.0242615.s002.zip › MACRO channels.ijm]

run("Set Scale...", "distance=444 known=1000 unit=µm global")
rename("Original")
run("Duplicate...", "title=Dublikat")
run("Line Width...", "line=5")
run("Colors...", "foreground=red background=black selection=red")
selectWindow("Dublikat")
run("8-bit")
run("Unsharp Mask...", "radius=10 mask=0.90")
setAutoThreshold("RenyiEntropy dark")
setThreshold(40, 255)
setOption("BlackBackground", true)
run("Convert to Mask")
run("Set Measurements...", "area shape feret's redirect=None decimal=2")
run("Analyze Particles...", "size=1000.00-Infinity circularity=0.20-1.00 show=Outlines display exclude add")
selectWindow("Dublikat")
run("Close")
selectWindow("Drawing of Dublikat")
run("Close")
selectWindow("Original")
roiManager("Select", 0)
run("Draw", "slice")
