# Supplementary material for: 3D printing of bioreactors in tissue engineering: A generalised approach
Source: PLoS One. 2020 Nov 30;15(11):e0242615. doi: 10.1371/journal.pone.0242615 (PMC7703892; doi:10.1371/journal.pone.0242615)
Supplement: S3 File — All test bodies as single STL-files. (ZIP) [file pone.0242615.s004.zip]

Archive with 13 entries (13 files):
- ANGLE.STL
- CHANNELS.STL
- TENSION TEST.STL
- WALL 0,2mm.STL
- WALL 0,4mm.STL
- WALL 0,6mm.STL
- WALL 0,8mm.STL
- WALL 1mm.STL
- WALL 2mm.STL
- X.STL
- Y.STL
- Z.STL
- BENDING TEST.STL
